# Supplementary material for: T2 mapping for the characterization of prostate lesions
Source: World J Urol. 2022 Mar 31;40(6):1455–61. doi: 10.1007/s00345-022-03991-8 (PMC9166840; doi:10.1007/s00345-022-03991-8)
Supplement: Supplementary file 1 — Supplementary file1 (XLSX 11 KB) [file 345_2022_3991_MOESM1_ESM.xlsx]

## Sheet: Sheet1
T2 mapping for the characterization of prostate lesions, World Journal of Urology Tobias Hepp, Laura Kalmbach, Petros Martirosian, Tom Hilbert, Wolfgang M. Thaiss, Mike Notohamiprodjo, Jens Bedke, Konstantin Nikolaou, Arnulf Stenzl, Stephan Kruck, Manuel Kolb, Sascha Kaufmann Corresponding author: Dr. Manuel Kolb, manuel.kolb@med.uni-tuebingen.de, Department of Diagnostic and Interventional Radio…
Table S1 MRI Acquisition Parameters
	T2w FSE	T2w FSE	T2 Mapping	Diffusion Weighted Imaging	Dynamic Contrast Enhanced Imaging
Repetition time (ms)	7480	8930	5000	5800	4.08
Echo time (ms)	101	104	10.8-172.8 (10.8 ms intervals)	70	1.23
Field of view (mm)	200	200	220	200	300
Flip angle (degrees)	142	160	180	0	10
Orientation	sagittal	axial	axial	axial	axial
Scan time (min:sec)	02:37:00	04:37:00	04:37:00	06:07:00	05:08:00
b-values (s/mm2)	NA	NA	NA	50, 500, 1000, 2000C	NA
Slice thickness (mm)	3	3	3	3	3
Interslice gap	no gap	no gap	no gap	no gap	0.3
In plane resolution x slice thickness	0.4 x 0.4	0.5 x 0.5	0.3 x 0.3	2.0 x 2.0	1.3 x 1.3
(mm x mm x mm)	x 3.0	x 3.0	x 3.0	x 3.0	x 3.0
Acceleration factor	2	3	10	2	2
T2w, T2-weighted; FSE, fast spin echo; NA, not applicable; C, computed
